# Supplementary material for: Aphelinus nigritus Howard (Hymenoptera: Aphelinidae) Preference for Sorghum Aphid, Melanaphis sorghi (Theobald, 1904) (Hemiptera: Aphididae), Honeydew Is Stronger in Johnson Grass, Sorghum halepense, Than in Grain Sorghum, Sorghum bicolor
Source: Insects. 2022 Dec 22;14(1):10. doi: 10.3390/insects14010010 (PMC9862272; doi:10.3390/insects14010010)
Supplement: Supplementary file 1 [file insects-14-00010-s001.zip]

Archive with 1 entries (1 files):
- insects-1989970-supplementary.pdf
